# Supplementary material for: Immunothrombotic Mechanisms Induced by Ingenol Mebutate Lead to Rapid Necrosis and Clearance of Anogenital Warts
Source: Int J Mol Sci. 2022 Nov 2;23(21):13377. doi: 10.3390/ijms232113377 (PMC9656782; doi:10.3390/ijms232113377)
Supplement: Supplementary file 1 [file ijms-23-13377-s001.zip]

Archive with 3 entries (3 files):
- ijms-1899422-supplementary figures.pdf
- Video S1.mpg
- Video S2.mpg
